# Supplementary material for: Green Synthesis of Oxoquinoline-1(2H)-Carboxamide as Antiproliferative and Antioxidant Agents: An Experimental and In-Silico Approach to High Altitude Related Disorders
Source: Molecules. 2022 Jan 4;27(1):309. doi: 10.3390/molecules27010309 (PMC8746819; doi:10.3390/molecules27010309)
Supplement: Supplementary file 1 [file molecules-27-00309-s001.zip]

Archive with 1 entries (1 files):
- molecules-1484839-supplementary.pdf
